# Supplementary material for: Convergence, divergence, and macroevolutionary constraint as revealed by anatomical network analysis of the squamate skull, with an emphasis on snakes
Source: Sci Rep. 2022 Aug 25;12:14469. doi: 10.1038/s41598-022-18649-z (PMC9411180; doi:10.1038/s41598-022-18649-z)
Supplement: Supplementary file 2 — Supplementary Information 2. [file 41598_2022_18649_MOESM2_ESM.xlsx]

## Sheet: AcutoSol
Acutotyphlops solomonis (AMS R11452)	Angular.Left	Angular.Right	Basioccipital	CompoundBone.Left	CompoundBone.Right	Coronoid.Left	Coronoid.Right	Dentary.Left	Dentary.Right	Frontal.Left	Frontal.Right	Maxilla.Left	Maxilla.Right	Nasal.Left	Nasal.Right	Palatine.Left	Palatine.Right	Parabasisphenoid	Parietal	Prefrontal.Left	Prefrontal.Right	Premaxilla	Prootic-Otoccipital.Left	Prootic-Otoccipital.Right	Pterygoid.Left	Pterygoid.Right	Quadrate.Left	Quadrate.Right	Septomaxilla.Left	Septomaxilla.Right	Splenial.Left	Splenial.Right	Stapes.Left	Stapes.Right	Vomer.Left	Vomer.Right
Angular.Left				1		1																									1
Angular.Right					1		1																									1
Basioccipital																		1					1	1
CompoundBone.Left	1					1		1																			1				1
CompoundBone.Right		1					1		1																			1				1
Coronoid.Left	1			1				1																							1
Coronoid.Right		1			1				1																							1
Dentary.Left				1		1			1																						1
Dentary.Right					1		1	1																								1
Frontal.Left											1			1				1	1	1									1
Frontal.Right										1					1			1	1		1									1
Maxilla.Left																1				1
Maxilla.Right																	1				1
Nasal.Left										1					1					1		1							1
Nasal.Right											1			1							1	1								1
Palatine.Left												1													1										1
Palatine.Right													1													1										1
Parabasisphenoid			1							1	1								1				1	1
Parietal										1	1							1					1	1
Prefrontal.Left										1		1		1															1
Prefrontal.Right											1		1		1															1
Premaxilla														1	1														1	1					1	1
Prootic-Otoccipital.Left			1															1	1					1			1						1
Prootic-Otoccipital.Right			1															1	1				1					1						1
Pterygoid.Left																1
Pterygoid.Right																	1
Quadrate.Left				1																			1										1
Quadrate.Right					1																			1										1
Septomaxilla.Left										1				1						1		1								1					1
Septomaxilla.Right											1				1						1	1							1							1
Splenial.Left	1			1		1		1
Splenial.Right		1			1		1		1
Stapes.Left																							1				1
Stapes.Right																								1				1
Vomer.Left																1						1							1							1
Vomer.Right																	1					1								1					1

## Sheet: AcutoSub
Acutotyphlops subocularis (SAMA R64770)	Angular.Left	Angular.Right	Basioccipital	CompoundBone.Left	CompoundBone.Right	Coronoid.Left	Coronoid.Right	Dentary.Left	Dentary.Right	Frontal.Left	Frontal.Right	Maxilla.Left	Maxilla.Right	Nasal.Left	Nasal.Right	Palatine.Left	Palatine.Right	Parabasisphenoid	Parietal	Prefrontal.Left	Prefrontal.Right	Premaxilla	Prootic-Otoccipital.Left	Prootic-Otoccipital.Right	Pterygoid.Left	Pterygoid.Right	Quadrate.Left	Quadrate.Right	Septomaxilla.Left	Septomaxilla.Right	Splenial.Left	Splenial.Right	Stapes.Left	Stapes.Right	Vomer.Left	Vomer.Right
Angular.Left				1		1																									1
Angular.Right					1		1																									1
Basioccipital																		1					1	1
CompoundBone.Left	1					1		1																			1				1
CompoundBone.Right		1					1		1																			1				1
Coronoid.Left	1			1				1																							1
Coronoid.Right		1			1				1																							1
Dentary.Left				1		1			1																						1
Dentary.Right					1		1	1																								1
Frontal.Left											1			1				1	1	1			1						1
Frontal.Right										1					1			1	1		1			1						1
Maxilla.Left																1				1
Maxilla.Right																	1				1
Nasal.Left										1					1					1		1							1
Nasal.Right											1			1							1	1								1
Palatine.Left												1													1										1
Palatine.Right													1													1										1
Parabasisphenoid			1							1	1								1				1	1
Parietal										1	1							1					1	1
Prefrontal.Left										1		1		1															1
Prefrontal.Right											1		1		1															1
Premaxilla														1	1														1	1					1	1
Prootic-Otoccipital.Left			1							1								1	1					1			1						1
Prootic-Otoccipital.Right			1								1							1	1				1					1						1
Pterygoid.Left																1
Pterygoid.Right																	1
Quadrate.Left				1																			1										1
Quadrate.Right					1																			1										1
Septomaxilla.Left										1				1						1		1								1					1
Septomaxilla.Right											1				1						1	1							1							1
Splenial.Left	1			1		1		1
Splenial.Right		1			1		1		1
Stapes.Left																							1				1
Stapes.Right																								1				1
Vomer.Left																1						1							1							1
Vomer.Right																	1					1								1					1

## Sheet: Afrotyphlops
Afrotyphlops angolensis (MCZ R-170385) Evans (1955), Mahendra (1935)	Angular.Left	Angular.Right	Basioccipital	CompoundBone.Left	CompoundBone.Right	Coronoid.Left	Coronoid.Right	Dentary.Left	Dentary.Right	Frontal.Left	Frontal.Right	Maxilla.Left	Maxilla.Right	Nasal.Left	Nasal.Right	Otoccipital.Left	Otoccipital.Right	Palatine.Left	Palatine.Right	Parabasisphenoid	Parietal	Prefrontal.Left	Prefrontal.Right	Premaxilla	Prootic.Left	Prootic.Right	Pterygoid.Left	Pterygoid.Right	Quadrate.Left	Quadrate.Right	Septomaxilla.Left	Septomaxilla.Right	Splenial.Left	Splenial.Right	Stapes.Left	Stapes.Right	Supraoccipital.Left	Supraoccipital.Right	Vomer.Left	Vomer.Right
Angular.Left				1		1																											1
Angular.Right					1		1																											1
Basioccipital																1	1			1					1	1
CompoundBone.Left	1					1		1																					1				1
CompoundBone.Right		1					1		1																					1				1
Coronoid.Left	1			1				1																									1
Coronoid.Right		1			1				1																									1
Dentary.Left				1		1			1																								1
Dentary.Right					1		1	1																										1
Frontal.Left											1			1						1	1	1									1
Frontal.Right										1					1					1	1		1									1
Maxilla.Left																		1				1
Maxilla.Right																			1				1
Nasal.Left										1					1							1		1							1
Nasal.Right											1			1									1	1								1
Otoccipital.Left			1														1				1				1				1						1		1
Otoccipital.Right			1													1					1					1				1						1		1
Palatine.Left												1															1												1
Palatine.Right													1															1												1
Parabasisphenoid			1							1	1										1				1	1
Parietal										1	1					1	1			1					1	1											1	1
Prefrontal.Left										1		1		1																	1
Prefrontal.Right											1		1		1																	1
Premaxilla														1	1																1	1							1	1
Prootic.Left			1													1				1	1								1						1		1
Prootic.Right			1														1			1	1									1						1		1
Pterygoid.Left																		1
Pterygoid.Right																			1
Quadrate.Left				1												1									1										1
Quadrate.Right					1												1									1										1
Septomaxilla.Left										1				1								1		1								1							1
Septomaxilla.Right											1				1								1	1							1									1
Splenial.Left	1			1		1		1
Splenial.Right		1			1		1		1
Stapes.Left																1									1				1
Stapes.Right																	1									1				1
Supraoccipital.Left																1					1				1													1
Supraoccipital.Right																	1				1					1											1
Vomer.Left																		1						1							1									1
Vomer.Right																			1					1								1							1

## Sheet: Amerotyphlops
Amerotyphlops paucisquamus (MCZ R-147336)	Angular.Left	Angular.Right	Basioccipital	CompoundBone.Left	CompoundBone.Right	Coronoid.Left	Coronoid.Right	Dentary.Left	Dentary.Right	Frontal.Left	Frontal.Right	Maxilla.Left	Maxilla.Right	Nasal.Left	Nasal.Right	Otoccipital.Left	Otoccipital.Right	Palatine.Left	Palatine.Right	Parabasisphenoid	Parietal	Prefrontal.Left	Prefrontal.Right	Premaxilla	Prootic.Left	Prootic.Right	Pterygoid.Left	Pterygoid.Right	Quadrate.Left	Quadrate.Right	Septomaxilla.Left	Septomaxilla.Right	Splenial.Left	Splenial.Right	Stapes.Left	Stapes.Right	Supraoccipital.Left	Supraoccipital.Right	Vomer.Left	Vomer.Right
Angular.Left				1		1																											1
Angular.Right					1		1																											1
Basioccipital																1	1			1					1	1
CompoundBone.Left	1					1		1																					1				1
CompoundBone.Right		1					1		1																					1				1
Coronoid.Left	1			1				1																									1
Coronoid.Right		1			1				1																									1
Dentary.Left				1		1			1																								1
Dentary.Right					1		1	1																										1
Frontal.Left											1			1						1	1	1									1
Frontal.Right										1					1					1	1		1									1
Maxilla.Left																		1				1
Maxilla.Right																			1				1
Nasal.Left										1					1							1		1							1
Nasal.Right											1			1									1	1								1
Otoccipital.Left			1														1								1				1						1		1
Otoccipital.Right			1													1										1				1						1		1
Palatine.Left												1															1												1
Palatine.Right													1															1												1
Parabasisphenoid			1							1	1										1				1	1
Parietal										1	1									1					1	1											1	1
Prefrontal.Left										1		1		1																	1
Prefrontal.Right											1		1		1																	1
Premaxilla														1	1																1	1							1	1
Prootic.Left			1													1				1	1								1						1		1
Prootic.Right			1														1			1	1									1						1		1
Pterygoid.Left																		1
Pterygoid.Right																			1
Quadrate.Left				1												1									1										1
Quadrate.Right					1												1									1										1
Septomaxilla.Left										1				1								1		1								1							1
Septomaxilla.Right											1				1								1	1							1									1
Splenial.Left	1			1		1		1
Splenial.Right		1			1		1		1
Stapes.Left																1									1				1
Stapes.Right																	1									1				1
Supraoccipital.Left																1					1				1													1
Supraoccipital.Right																	1				1					1											1
Vomer.Left																		1						1							1									1
Vomer.Right																			1					1								1							1

## Sheet: Anilios
Anilios bicolor (SAMA 60626)	Basioccipital	CompoundBone.Left	CompoundBone.Right	Coronoid.Left	Coronoid.Right	Dentary.Left	Dentary.Right	Frontal.Left	Frontal.Right	Maxilla.Left	Maxilla.Right	Nasal.Left	Nasal.Right	Otoccipital.Left	Otoccipital.Right	Palatine.Left	Palatine.Right	Parabasisphenoid	Parietal	Prefrontal.Left	Prefrontal.Right	Premaxilla	Prootic.Left	Prootic.Right	Pterygoid.Left	Pterygoid.Right	Quadrate.Left	Quadrate.Right	Septomaxilla.Left	Septomaxilla.Right	Splenial.Left	Splenial.Right	Stapes.Left	Stapes.Right	Supraoccipital.Left	Supraoccipital.Right	Vomer.Left	Vomer.Right
Basioccipital														1	1			1					1	1
CompoundBone.Left				1		1																					1				1
CompoundBone.Right					1		1																					1				1
Coronoid.Left		1				1																									1
Coronoid.Right			1				1																									1
Dentary.Left		1		1			1																								1
Dentary.Right			1		1	1																										1
Frontal.Left									1			1						1	1	1			1						1
Frontal.Right								1					1					1	1		1			1						1
Maxilla.Left																1				1
Maxilla.Right																	1				1
Nasal.Left								1					1							1		1							1
Nasal.Right									1			1									1	1								1
Otoccipital.Left	1														1								1				1						1		1
Otoccipital.Right	1													1										1				1						1		1
Palatine.Left										1															1												1
Palatine.Right											1															1												1
Parabasisphenoid	1							1	1										1				1	1
Parietal								1	1									1					1	1											1	1
Prefrontal.Left								1		1		1																	1
Prefrontal.Right									1		1		1																	1
Premaxilla												1	1																1	1							1	1
Prootic.Left	1							1						1				1	1								1						1		1
Prootic.Right	1								1						1			1	1									1						1		1
Pterygoid.Left																1
Pterygoid.Right																	1
Quadrate.Left		1												1									1										1
Quadrate.Right			1												1									1										1
Septomaxilla.Left								1				1								1		1								1							1
Septomaxilla.Right									1				1								1	1							1									1
Splenial.Left		1		1		1
Splenial.Right			1		1		1
Stapes.Left														1									1				1
Stapes.Right															1									1				1
Supraoccipital.Left														1					1				1													1
Supraoccipital.Right															1				1					1											1
Vomer.Left																1						1							1									1
Vomer.Right																	1					1								1							1

## Sheet: Antillotyphlops
Antillotyphlops monastus (MCZ R-81112)	Angular.Left	Angular.Right	Basioccipital	CompoundBone.Left	CompoundBone.Right	Coronoid.Left	Coronoid.Right	Dentary.Left	Dentary.Right	Frontal.Left	Frontal.Right	Maxilla.Left	Maxilla.Right	Nasal.Left	Nasal.Right	Otoccipital.Left	Otoccipital.Right	Palatine.Left	Palatine.Right	Parabasisphenoid	Parietal	Prefrontal.Left	Prefrontal.Right	Premaxilla	Prootic.Left	Prootic.Right	Pterygoid.Left	Pterygoid.Right	Quadrate.Left	Quadrate.Right	Septomaxilla.Left	Septomaxilla.Right	Splenial.Left	Splenial.Right	Stapes.Left	Stapes.Right	Supraoccipital.Left	Supraoccipital.Right	Vomer.Left	Vomer.Right
Angular.Left				1																													1
Angular.Right					1																													1
Basioccipital																1	1			1					1	1
CompoundBone.Left	1					1		1																					1				1
CompoundBone.Right		1					1		1																					1				1
Coronoid.Left				1				1																									1
Coronoid.Right					1				1																									1
Dentary.Left				1		1			1																								1
Dentary.Right					1		1	1																										1
Frontal.Left											1			1						1	1	1									1
Frontal.Right										1					1					1	1		1									1
Maxilla.Left																		1				1
Maxilla.Right																			1				1
Nasal.Left										1					1							1		1							1
Nasal.Right											1			1									1	1								1
Otoccipital.Left			1														1								1				1						1		1
Otoccipital.Right			1													1										1				1						1		1
Palatine.Left												1															1												1
Palatine.Right													1															1												1
Parabasisphenoid			1							1	1										1				1	1
Parietal										1	1									1					1	1											1	1
Prefrontal.Left										1		1		1																	1
Prefrontal.Right											1		1		1																	1
Premaxilla														1	1																1	1							1	1
Prootic.Left			1													1				1	1								1						1		1
Prootic.Right			1														1			1	1									1						1		1
Pterygoid.Left																		1
Pterygoid.Right																			1
Quadrate.Left				1												1									1										1
Quadrate.Right					1												1									1										1
Septomaxilla.Left										1				1								1		1								1							1
Septomaxilla.Right											1				1								1	1							1									1
Splenial.Left	1			1		1		1
Splenial.Right		1			1		1		1
Stapes.Left																1									1				1
Stapes.Right																	1									1				1
Supraoccipital.Left																1					1				1													1
Supraoccipital.Right																	1				1					1											1
Vomer.Left																		1						1							1									1
Vomer.Right																			1					1								1							1

## Sheet: GerrhAter
Gerrhopilus ater (MCZ R-33505) Kraus (2017)	Basioccipital	CompoundBone.Left	CompoundBone.Right	Coronoid.Left	Coronoid.Right	Dentary.Left	Dentary.Right	Frontal.Left	Frontal.Right	Maxilla.Left	Maxilla.Right	Nasal.Left	Nasal.Right	Palatine.Left	Palatine.Right	Parabasisphenoid	Parietal.Left	Parietal.Right	Prefrontal.Left	Prefrontal.Right	Premaxilla	Prootic-Otoccipital.Left	Prootic-Otoccipital.Right	Pterygoid.Left	Pterygoid.Right	Quadrate.Left	Quadrate.Right	Septomaxilla.Left	Septomaxilla.Right	Splenial.Left	Splenial.Right	Stapes.Left	Stapes.Right	Vomer.Left	Vomer.Right
Basioccipital																1						1	1
CompoundBone.Left				1		1																				1				1
CompoundBone.Right					1		1																				1				1
Coronoid.Left		1				1																								1
Coronoid.Right			1				1																								1
Dentary.Left		1		1			1																							1
Dentary.Right			1		1	1																									1
Frontal.Left									1			1				1	1		1									1
Frontal.Right								1					1			1		1		1									1
Maxilla.Left														1					1
Maxilla.Right															1					1
Nasal.Left								1					1						1		1							1
Nasal.Right									1			1								1	1								1
Palatine.Left										1														1										1
Palatine.Right											1														1										1
Parabasisphenoid	1							1	1								1	1				1	1
Parietal.Left								1								1		1				1
Parietal.Right									1							1	1						1
Prefrontal.Left								1		1		1																1
Prefrontal.Right									1		1		1																1
Premaxilla												1	1															1	1
Prootic-Otoccipital.Left	1															1	1						1			1						1
Prootic-Otoccipital.Right	1															1		1				1					1						1
Pterygoid.Left														1
Pterygoid.Right															1
Quadrate.Left		1																				1										1
Quadrate.Right			1																				1										1
Septomaxilla.Left								1				1							1		1								1					1
Septomaxilla.Right									1				1							1	1							1							1
Splenial.Left		1		1		1
Splenial.Right			1		1		1
Stapes.Left																						1				1
Stapes.Right																							1				1
Vomer.Left														1														1							1
Vomer.Right															1														1					1

## Sheet: GerrhBedd
Gerrhopilus beddomii (MCZ R-22372) Kraus (2017)	CompoundBone.Left	CompoundBone.Right	Coronoid.Left	Coronoid.Right	Dentary.Left	Dentary.Right	Frontal.Left	Frontal.Right	Maxilla.Left	Maxilla.Right	Nasal.Left	Nasal.Right	Palatine.Left	Palatine.Right	Parietal	PosteriorComplex	Prefrontal.Left	Prefrontal.Right	Premaxilla	Pterygoid.Left	Pterygoid.Right	Quadrate.Left	Quadrate.Right	Septomaxilla.Left	Septomaxilla.Right	Splenial.Left	Splenial.Right	Stapes.Left	Stapes.Right	Vomer.Left	Vomer.Right
CompoundBone.Left			1		1																	1				1
CompoundBone.Right				1		1																	1				1
Coronoid.Left	1				1																					1
Coronoid.Right		1				1																					1
Dentary.Left	1		1			1																				1
Dentary.Right		1		1	1																						1
Frontal.Left								1			1				1	1	1							1
Frontal.Right							1					1			1	1		1							1
Maxilla.Left													1				1
Maxilla.Right														1				1
Nasal.Left							1					1					1		1					1
Nasal.Right								1			1							1	1						1
Palatine.Left									1											1										1
Palatine.Right										1											1										1
Parietal							1	1								1
PosteriorComplex							1	1							1							1	1					1	1
Prefrontal.Left							1		1		1													1
Prefrontal.Right								1		1		1													1
Premaxilla											1	1												1	1					1	1
Pterygoid.Left													1
Pterygoid.Right														1
Quadrate.Left	1															1												1
Quadrate.Right		1														1													1
Septomaxilla.Left							1				1						1		1						1					1
Septomaxilla.Right								1				1						1	1					1							1
Splenial.Left	1		1		1
Splenial.Right		1		1		1
Stapes.Left																1						1
Stapes.Right																1							1
Vomer.Left													1						1					1							1
Vomer.Right														1					1						1					1

## Sheet: Indotyphlops
Indotyphlops braminus (UAMZ R363) Evans (1955), Mahendra (1935)	Basioccipital	CompoundBone.Left	CompoundBone.Right	Coronoid.Left	Coronoid.Right	Dentary.Left	Dentary.Right	Frontal.Left	Frontal.Right	Maxilla.Left	Maxilla.Right	Nasal.Left	Nasal.Right	Palatine.Left	Palatine.Right	Parabasisphenoid	Parietal.Left	Parietal.Right	Prefrontal.Left	Prefrontal.Right	Premaxilla	Prootic-Otoccipital.Left	Prootic-Otoccipital.Right	Pterygoid.Left	Pterygoid.Right	Quadrate.Left	Quadrate.Right	Septomaxilla.Left	Septomaxilla.Right	Splenial.Left	Splenial.Right	Stapes.Left	Stapes.Right	Vomer.Left	Vomer.Right
Basioccipital																1						1	1
CompoundBone.Left				1		1																				1				1
CompoundBone.Right					1		1																				1				1
Coronoid.Left		1																												1
Coronoid.Right			1																												1
Dentary.Left		1					1																							1
Dentary.Right			1			1																									1
Frontal.Left									1			1				1	1		1									1
Frontal.Right								1					1			1		1		1									1
Maxilla.Left														1					1
Maxilla.Right															1					1
Nasal.Left								1					1						1		1							1
Nasal.Right									1			1								1	1								1
Palatine.Left										1														1										1
Palatine.Right											1														1										1
Parabasisphenoid	1							1	1								1	1				1	1
Parietal.Left								1								1		1				1
Parietal.Right									1							1	1						1
Prefrontal.Left								1		1		1																1
Prefrontal.Right									1		1		1																1
Premaxilla												1	1															1	1					1	1
Prootic-Otoccipital.Left	1															1	1						1			1						1
Prootic-Otoccipital.Right	1															1		1				1					1						1
Pterygoid.Left														1
Pterygoid.Right															1
Quadrate.Left		1																				1										1
Quadrate.Right			1																				1										1
Septomaxilla.Left								1				1							1		1								1					1
Septomaxilla.Right									1				1							1	1							1							1
Splenial.Left		1		1		1
Splenial.Right			1		1		1
Stapes.Left																						1				1
Stapes.Right																							1				1
Vomer.Left														1							1							1							1
Vomer.Right															1						1								1					1

## Sheet: Ramphotyphlops
Ramphotyphlops lineatus (MCZ R-37751)	Basioccipital-Pbs	CompoundBone.Left	CompoundBone.Right	Coronoid.Left	Coronoid.Right	Dentary.Left	Dentary.Right	Frontal.Left	Frontal.Right	Maxilla.Left	Maxilla.Right	Nasal.Left	Nasal.Right	Palatine.Left	Palatine.Right	Parietal	Prefrontal.Left	Prefrontal.Right	Premaxilla	Prootic-Otoccipital.Left	Prootic-Otoccipital.Right	Pterygoid.Left	Pterygoid.Right	Quadrate.Left	Quadrate.Right	Septomaxilla.Left	Septomaxilla.Right	Splenial.Left	Splenial.Right	Stapes.Left	Stapes.Right	Vomer.Left	Vomer.Right
Basioccipital-Pbs								1	1							1				1	1
CompoundBone.Left				1		1																		1				1
CompoundBone.Right					1		1																		1				1
Coronoid.Left		1				1																						1
Coronoid.Right			1				1																						1
Dentary.Left		1		1			1																					1
Dentary.Right			1		1	1																							1
Frontal.Left	1								1			1				1	1									1
Frontal.Right	1							1					1			1		1									1
Maxilla.Left														1			1
Maxilla.Right															1			1
Nasal.Left								1					1				1		1							1
Nasal.Right									1			1						1	1								1
Palatine.Left										1												1										1
Palatine.Right											1												1										1
Parietal	1							1	1											1	1
Prefrontal.Left								1		1		1														1
Prefrontal.Right									1		1		1														1
Premaxilla												1	1													1	1					1	1
Prootic-Otoccipital.Left	1															1					1			1						1
Prootic-Otoccipital.Right	1															1				1					1						1
Pterygoid.Left														1
Pterygoid.Right															1
Quadrate.Left		1																		1										1
Quadrate.Right			1																		1										1
Septomaxilla.Left								1				1					1		1								1					1
Septomaxilla.Right									1				1					1	1							1							1
Splenial.Left		1		1		1
Splenial.Right			1		1		1
Stapes.Left																				1				1
Stapes.Right																					1				1
Vomer.Left														1					1							1							1
Vomer.Right															1				1								1					1

[truncated: 47 more sheets: Typhlops, Xenotyphlops, Xerotyphlops, Anomalepis, Helminthophis, LioAlbi, LioArgaleus, LioBeui, Typhlophis, Epictia, MyrioMacro, MyrioTanae, Rena, Tricheilostoma, Trilepida, Acrochordus, Aparallactus, Atractaspis, Crotalus, Homalopsis …]
