# Supplementary material for: Convergence, divergence, and macroevolutionary constraint as revealed by anatomical network analysis of the squamate skull, with an emphasis on snakes
Source: Sci Rep. 2022 Aug 25;12:14469. doi: 10.1038/s41598-022-18649-z (PMC9411180; doi:10.1038/s41598-022-18649-z)
Supplement: Supplementary file 3 — Supplementary Information 3. [file 41598_2022_18649_MOESM3_ESM.txt]

####################################################################################
#
#
# SUPPLEMENTARY DATA FILE 2: R script used for anatomical network analysis
#
# Title: Convergence, divergence, and macroevolutionary constraint as revealed by anatomical network analysis of the squamate skull, with an emphasis on snakes
# Authors: Catherine R. C. Strong, Mark D. Scherz, and Michael W. Caldwell
# Date: 2022
#
# R script adapted from Werneburg et al. (2019), Plateau and Foth (2020), and Esteve-Altava et al. (2018)
#
####################################################################################

options(java.parameters = "-Xmx1024m") # increases Java memory usage; may be required to load adjacency spreadsheet

##############################
######### LIBRARIES ##########
##############################
library(XLConnect) # Excel Connector for R [v.1.0.1]
library(igraph) # Network Analysis and Visualization [v.1.2.6]
library(ape) # Analyses of Phylogenetics and Evolution [v.5.4-1]
library(phytools) # Phylogenetic Tools for Comparative Biology (and Other Things) [v.0.7-70]


###################################################
######### ADJACENCY MATRICES AND NETWORKS #########
###################################################


### PREPARE ADJACENCY MATRIX
species <‐ c("AcutoSol", "AcutoSub", "Afrotyphlops", "Amerotyphlops", "Anilios", "Antillotyphlops", "GerrhAter", "GerrhBedd", "Indotyphlops", "Ramphotyphlops", "Typhlops", "Xenotyphlops", "Xerotyphlops", "Anomalepis", "Helminthophis", "LioAlbi", "LioArgaleus", "LioBeui", "Typhlophis", "Epictia", "MyrioMacro", "MyrioTanae", "Rena", "Tricheilostoma", "Trilepida", "Acrochordus", "Aparallactus", "Atractaspis", "Crotalus", "Homalopsis", "Lampropeltis", "Naja", "Pareas", "Thamnophis", "Boa", "Casarea", "Calabaria", "Eryx", "Loxocemus", "Python", "Xenopeltis", "Anilius", "Anomochilus", "Cylindrophis", "Rhinophis", "Uropeltis", "Amphisbaena", "Anelytropsis", "Bipes", "Dibamus", "Dipsosaurus", "Lanthanotus", "Physignathus", "Rhineura", "Sauromalus", "Uranoscodon", "Varanus")
mat.list <‐ mapply(readWorksheetFromFile, "SupplementaryDataFile1_AdjacencyMatrices.xlsx", sheet=1:length(species), rownames=1, check.names=FALSE)
adj.list <‐ lapply(mat.list, data.matrix, rownames.force=TRUE)
pre.graph.list <‐ lapply(adj.list, graph_from_adjacency_matrix, mode="undirected")
graph.list <‐ pre.graph.list
names(graph.list) <‐ species


### GENERATE A FILE WITH BONE LABELS
labels2save <‐ list()
for (i in 1:length(species)){
  num_label <‐ 1:vcount(graph.list[[i]])
  names(num_label) <‐ V(graph.list[[i]])$name
  labels2save[[i]] <‐ paste(num_label, names(num_label), sep=" ")
}
text.out <‐ c(species[1], labels2save[[1]], species[2], labels2save[[2]], species[3], labels2save[[3]], species[4], labels2save[[4]], species[5], labels2save[[5]], species[6], labels2save[[6]], species[7], labels2save[[7]], species[8], labels2save[[8]], species[9], labels2save[[9]], species[10], labels2save[[10]], species[11], labels2save[[11]], species[12], labels2save[[12]], species[13], labels2save[[13]], species[14], labels2save[[14]], species[15], labels2save[[15]], species[16], labels2save[[16]], species[17], labels2save[[17]], species[18], labels2save[[18]], species[19], labels2save[[19]], species[20], labels2save[[20]], species[21], labels2save[[21]], species[22], labels2save[[22]], species[23], labels2save[[23]], species[24], labels2save[[24]], species[25], labels2save[[25]], species[26], labels2save[[26]], species[27], labels2save[[27]], species[28], labels2save[[28]], species[29], labels2save[[29]], species[30], labels2save[[30]], species[31], labels2save[[31]], species[32], labels2save[[32]], species[33], labels2save[[33]], species[34], labels2save[[34]], species[35], labels2save[[35]], species[36], labels2save[[36]], species[37], labels2save[[37]], species[38], labels2save[[38]], species[39], labels2save[[39]], species[40], labels2save[[40]], species[41], labels2save[[41]], species[42], labels2save[[42]], species[43], labels2save[[43]], species[44], labels2save[[44]], species[45], labels2save[[45]], species[46], labels2save[[46]], species[47], labels2save[[47]], species[48], labels2save[[48]], species[49], labels2save[[49]], species[50], labels2save[[50]], species[51], labels2save[[51]], species[52], labels2save[[52]], species[53], labels2save[[53]], species[54], labels2save[[54]], species[55], labels2save[[55]], species[56], labels2save[[56]], species[57], labels2save[[57]])
fileConn<‐file("BoneLabels.txt")
write(text.out, file=fileConn, ncolumns=1)
close(fileConn)


##############################
######### NETWORKING #########
##############################


######### COMMUNITY STRUCTURE (MODULARITY)
##########################################


### FUNCTION 'GTOMmdist1': USES DISSIMILARITY MATRIX TO GENERATE NETWORK
  # background info from https://horvath.genetics.ucla.edu/html/GTOM/ and https://horvath.genetics.ucla.edu/html/GTOM/old/
  # GTOM script from https://horvath.genetics.ucla.edu/html/GTOM/old/gtom.R
GTOMmdist1 = function(adjmat1,m=1){   # 'adjmat1' = symmetric binary adjacency matrix, reflecting an unweighted + undirected network; 'm' = positive integer reflecting of the GTOM
  if (m!=round(abs(m))){              # output warning messages if required conditions of matrix input aren't being met
    stop("m must be a positive integer", call.=TRUE);}
  if (any(adjmat1!=0 & adjmat1!=1)){
    stop("The adjacency matrix must be binary", call.=TRUE);}
  B <‐ adjmat1;
  if (m>=2) {
    for (i in 2:m) {
      diag(B) <‐ diag(B) + 1;
      B = B %*% adjmat1;}}
  B <‐ (B>0);
  diag(B) <‐ 0;
  B <‐ B %*% B;
  Nk <‐ diag(B);
  B <‐ B +adjmat1;
  diag(B) <‐ 1;
  denomTOM=outer(Nk,Nk,FUN="pmin")+1‐adjmat1;
  diag(denomTOM) <‐ 1;
  1 ‐ B/denomTOM
}


### FUNCTION 'na.zero': FORMATS ADJACENCY MATRICES
na.zero <‐ function (x) {
  x[is.na(x)] <‐ 0
  return(x)
}


### CALCULATE GTOM AND HIERARCHICAL CLUSTERING, USING FUNCTIONS 'GTOMmdist1' AND 'na.zero'
adj.list <‐ lapply(adj.list, na.zero)
tom.list <‐ lapply(adj.list, GTOMmdist1, m=1)
dist.tom.list <‐ lapply(tom.list, as.dist)
hclust.list <‐ lapply(dist.tom.list, hclust, method="average")
for (i in 1:length(species)){hclust.list[[i]]$labels <‐ V(graph.list[[i]])$name}
phylo.list <‐ lapply(hclust.list, as.phylo)


### FUNCTION 'jackknife_Q': CALCULATES JACKKNIFE OF MODULARITY Q VALUE, = EXPECTED ERROR OF Q-VALUE
jackknife_Q = function(graph, membership){
  Qi <‐ vector()
  for (j in 1:ecount(graph)){
    g <‐ delete_edges(graph, j)
    Qi[j] <‐ modularity(g, membership)
  }
  ss <‐ sum((Qi‐mean(Qi))^2)
  n <‐ (ecount(graph)‐1)/ecount(graph)
  Q.error <‐ sqrt(n*ss)
  return(Q.error)
}


### DETERMINE BEST PARTITION BASED ON QMAX
best.partition <‐ vector()
for (i in 1:length(species)){
  Qvalue <‐ vector()
  for (j in 1:vcount(graph.list[[i]])){
    Qvalue[j] <‐ modularity(graph.list[[i]], cutree(hclust.list[[i]], k=j))
  }
  best.partition[i] <‐ which(Qvalue==max(Qvalue))
}


### FUNCTION 'community.significance.test': EVALUATES STATISTICAL SIGNIFICANCE OF MODULES, VIA TWO-SAMPLE WILCOXON RANK-SUM TEST (MANN-WHITNEY U TEST)
  # Wilcoxon/Mann-Whitney test assesses internal vs external connections of each module
  # H0: number of internal connections = number of external connections
  # HA: number of internal connections > number of external connections
community.significance.test <‐ function(graph, vids, ...) {
  subgraph <‐ induced_subgraph(graph, vids)
  indegrees <‐ degree(subgraph)
  outdegrees <‐ degree(graph, vids) ‐ indegrees
  wilcox.test(indegrees, outdegrees, alternative="greater")
}


### ASSESS STATISTICAL SIGNIFICANCE OF EACH BIFURCATION/PARTITION IN THE CLUSTER TREE
Ho_modules_pvalue <‐ list()
for (i in 1:length(species)){
  graph <‐ graph.list[[i]]
  tree <‐ phylo.list[[i]]
  tipN <‐ vcount(graph)
  intN <‐ tipN‐1
  Ho_modules_pvalue_v <‐ vector()
  for (j in 1:intN){
    Ho_m <‐ extract.clade(tree, node=(tipN+j))
    is_tip <‐ Ho_m$edge[,2] <= length(Ho_m$tip.label)
    ordered_tips <‐ Ho_m$edge[is_tip, 2]
    who <‐ Ho_m$tip.label[ordered_tips]
    index <‐ which((V(graph)$name %in% who)==TRUE)
    Ho_mp <‐ community.significance.test(graph, vids=index)
    Ho_modules_pvalue_v[j] <‐ Ho_mp$p.value
  }
  Ho_modules_pvalue[[i]] <‐ Ho_modules_pvalue_v
}


### CREATE DENDROGRAM PLOTS
for (i in 1:length(species)){
  plotTree(phylo.list[[i]], lwd=1, mar=c(4.1,1.1,1.1,1.1))
  sign <‐ which(Ho_modules_pvalue[[i]]<0.05)
  bs <‐ Ho_modules_pvalue[[i]][sign]
  co <‐ c("black", "grey", "white")
  p <‐ character(length(sign))
  p[bs < 0.001] <‐ co[1]
  p[bs >= 0.001 & bs < 0.01] <‐ co[2]
  p[bs >= 0.01 & bs < 0.05] <‐ co[3]
  nodelabels(node=(sign+vcount(graph.list[[i]])), pch=21, bg=p, cex=2)
  nodelabels(phylo.list[[i]]$node.label, node=(sign+vcount(graph.list[[i]])), adj=c(1.1,‐0.7),frame="none")
  obj <‐ ltt(phylo.list[[i]], plot=FALSE)
  k <‐ best.partition[i]
  h <‐ mean(obj$times[c(which(obj$ltt==k), which(obj$ltt==(k+1)))])
  lines(rep(h,2), par()$usr[3:4], col="red", lty="dashed")
  title(main=paste("Modularity of the skull network of", species[i]))
}


### GROUP BONES INTO MODULES BASED ON STATISTICAL SIGNIFICANCE
members.list <‐ list()
for (i in 1:length(species)){
  n <‐ 2
  p <‐ 0
  end <‐ FALSE
  while (end==FALSE){
    members <‐ cutree(hclust.list[[i]], n)
    for (j in 1:n){p[j] <‐ community.significance.test(graph.list[[i]], vids=(members==j))$p.value}
    if (all(p<0.05)==TRUE){
      n <‐ n+1
    } else {
      n <‐ n‐1
      p <‐ 0
      members <‐ cutree(hclust.list[[i]], n)
      for (j in 1:n){p[j] <‐ community.significance.test(graph.list[[i]], vids=(members==j))$p.value}
      end <‐ TRUE
    }
  }
  members.list[[i]] <‐ members
}


### CALCULATE MODULARITY INFO
modules <‐ matrix(NA, nrow=length(species), ncol=4)
rownames(modules) <‐ species
colnames(modules) <‐ c("S Modules", "Q Modules", "Qmax", "Qmax error")
for (i in 1:length(species)){
  modules[i,1] <‐ max(members.list[[i]])
  membership <‐ cutree(hclust.list[[i]], k=best.partition[i])
  modules[i,2] <‐ best.partition[i]
  modules[i,3] <‐ modularity(graph.list[[i]], membership)
  modules[i,4] <‐ jackknife_Q(graph.list[[i]], membership)
}
modularity_values <- modules
write.csv(modularity_values, file = "ModularityValues.csv")


######### ANATOMICAL NETWORK ANALYSIS
#####################################


### SET UP / CALCULATE NETWORK PARAMETERS
parameters <‐ matrix(NA, nrow=length(species), ncol=7)
rownames(parameters) <‐ species
colnames(parameters) <‐ c("N", "K", "D", "C", "L", "H","P")
parameters[,1] <‐ mapply(vcount, graph.list)
parameters[,2] <‐ mapply(ecount, graph.list)
parameters[,3] <‐ mapply(edge_density, graph.list)
parameters[,4] <‐ mapply(transitivity, graph.list, type="average", isolates="NaN")
parameters[,5] <‐ mapply(mean_distance, graph.list, directed=FALSE)

    ### FUNCTION 'heterogeneity': CALCULATES H
heterogeneity = function(graph){
  deg = degree(graph)
  res = sd(deg, na.rm=TRUE)/mean(deg, na.rm=FALSE)
}
parameters[,6] <‐ mapply(heterogeneity, graph.list)

    ### FUNCTION 'parcellation_index': CALCULATES P
parcellation_index <- function(membership){
  Nm <- vector()
  for (i in 1:max(membership)){
    Nm[i] <- length(which(membership==i))
  }
  res <- 1-sum((Nm/length(membership))^2)
  return(res)
}
ite <- 1
communities <- list()
for (i in 1:length(species)){
  saveSpin <- list()
  saveQ <- vector()
  set.seed(73)
  for (n in 1:ite){
    saveSpin[[n]] <- leading.eigenvector.community(graph.list[[i]])
    saveQ[n] <- modularity(saveSpin[[n]])
  }
  index <- which.max(saveQ)
  communities[[i]] <- saveSpin[[index]]
}
communities_skeletal <- communities
for (i in 1:length(species)){
  parameters[i,7] <- parcellation_index(membership(communities[[i]]))
}
parameters_skeletal <- parameters

write.csv(parameters_skeletal, file = "Table1_NetworkParameters.csv")
