# Supplementary material for: Convergence, divergence, and macroevolutionary constraint as revealed by anatomical network analysis of the squamate skull, with an emphasis on snakes
Source: Sci Rep. 2022 Aug 25;12:14469. doi: 10.1038/s41598-022-18649-z (PMC9411180; doi:10.1038/s41598-022-18649-z)
Supplement: Supplementary file 4 — Supplementary Information 4. [file 41598_2022_18649_MOESM4_ESM.txt]

####################################################################################
#
#
# SUPPLEMENTARY DATA FILE 3: R script used for principal component analyses
#
# Title: Convergence, divergence, and macroevolutionary constraint as revealed by anatomical network analysis of the squamate skull, with an emphasis on snakes
# Authors: Catherine R. C. Strong, Mark D. Scherz, Michael W. Caldwell
# Date: 2022
#
# R script adapted from tutorials by user Hefin Rhys at https://www.youtube.com/watch?v=xKl4LJAXnEA&ab_channel=HefinRhys and by user J. Oliver at https://jcoliver.github.io/learn-r/003-intro-multivariate.html
#
####################################################################################

#################### LIBRARIES
##############################

setwd("YOUR/WORKING/DIRECTORY")

### INSTALL PACKAGES (IF NEEDED)
install.packages(c("readxl","tidyverse","ggConvexHull","vegan","ape","phytools","geiger","devtools","ggrepel"))
library(devtools)
devtools::install_github("pmartinezarbizu/pairwiseAdonis/pairwiseAdonis")
devtools::install_github("cmartin/ggConvexHull")
devtools::install_github("wabarr/ggphylomorpho")

### LOAD LIBRARIES
library(readxl) # Read Excel Files [v.1.3.1]
library(ggplot2) # Create Elegant Data Visualisations Using the Grammar of Graphics [v.3.3.2]
library(ggConvexHull) # Add a Convex Hull Geom to ggplot2 [v.0.1.0]
library(vegan) # Community Ecology Package [v.2.5-6]
library(pairwiseAdonis) # Pairwise Multilevel Comparison using Adonis [v.0.4]
library(ape) # Analyses of Phylogenetics and Evolution [v.5.4-1]
library(phytools) # Phylogenetic Tools for Comparative Biology (and Other Things) [v.0.7-70]
library(geiger) # Analysis of Evolutionary Diversification [v.2.0.7]
library(ggphylomorpho) # Make a phylomorphospace plot [v.0.1.0]
library(ggrepel) # Automatically Position Non-Overlapping Text Labels with 'ggplot2' [v.0.9.1]

############# DATA PREPARATION
##############################

squamates <- read_excel("SupplementaryDataFile4_NetworkParametersAndGroupings.xlsx")

taxon.names <- unique(squamates$Taxa)
write.csv(taxon.names, file = "TaxonNamesNumbers.csv")

tree <- read.tree("ZnW_time-calibrated_squamates.tre")   # use tree from Zheng & Wiens (2016:appendix S3)
#need to match taxa in table to those in the tree, and throw away everything else. We do this with the treedata() function from the geiger package
rownames(squamates)<-squamates$SubstituteTaxon
td <- treedata(tree,squamates,sort=TRUE)
squamates_td <- data.frame(td$data)
squamates_td[,4:10]<-lapply(squamates_td[,4:10],function(x){as.numeric(x)})
tree_td <- force.ultrametric(td$phy)
write.tree(tree_td, file = "AnNATree_ZhengWiens2016AppS3Trimmed.tre")

##################### phyloPCA
##############################

### RUN PHYLOGENETIC PCA
squamatesPhyPCA <- phyl.pca(tree_td,squamates_td[,4:10],mode="corr")
print(squamatesPhyPCA)
squamatesPhyPCA$S #get pPC scores
write.csv(data.frame(squamatesPhyPCA$S), file = "PhyloPCA_Scores.csv")

### CREATE BIPLOTS
biplot(squamatesPhyPCA,cex=c(0.5,1))
biplot(squamatesPhyPCA, choices = c(1,3), cex=c(0.5,1))
biplot(squamatesPhyPCA, choices = c(2,3), cex=c(0.5,1))
biplot(squamatesPhyPCA, choices = c(1,4), cex=c(0.5,1))
biplot(squamatesPhyPCA, choices = c(2,4), cex=c(0.5,1))
biplot(squamatesPhyPCA, choices = c(3,4), cex=c(0.5,1))

### CREATE MAIN PHYLOMORPHOSPACE (pPC1 vs pPC2)
phylomorphospace(tree_td,squamatesPhyPCA$S[,1:2])
sqphypca_12df <- data.frame(squamatesPhyPCA$S[,1:2],row.names(squamatesPhyPCA$S),rep("group1",length(row.names(squamatesPhyPCA$S))))
colnames(sqphypca_12df)<-c("PC1","PC2","taxon","group")

ggphylomorpho(tree=tree_td,tipinfo=sqphypca_12df,title="",edge.width = 0.5,tree.alpha = 1) + theme(aspect.ratio=1)

### CREATE SUMMARY OF phyloPCA RESULTS
phylopca.summary<-summary(squamatesPhyPCA)
ls(phylopca.summary)
phylopca.summary$importance
write.csv(phylopca.summary$importance, file = "phyloPCA_Importance.csv")
phylopca.summary$sdev
write.csv(phylopca.summary$sdev, file = "phyloPCA_sdev.csv")
squamatesPhyPCA$L
write.csv(squamatesPhyPCA$L, file = "phyloPCA_Loadings.csv")

### EXTRACT pPC SCORES
squamatesPhyPCA$S
squamates_phyloPC1234<-cbind(squamates_td,squamatesPhyPCA$S[,1:4])

########################## PCA
##############################

### RUN PCA
squamatesPCA <-prcomp(squamates[,4:10], scale = TRUE)
squamatesPCA
squamatesPCA$x #get PC scores
write.csv(data.frame(squamatesPCA$x), file = "PCA_Scores.csv")
 
### CREATE SUMMARY OF PCA RESULTS
pca.summary <- summary(squamatesPCA)
ls(pca.summary)
pca.summary$importance
write.csv(pca.summary$importance, file = "PCA_Importance.csv")
pca.summary$rotation
write.csv(pca.summary$rotation, file = "PCA_Loadings.csv")
 
### CREATE BIPLOTS
biplot(squamatesPCA, scale = 0)
biplot(squamatesPCA, choices = c(1,3), scale = 0)
biplot(squamatesPCA, choices = c(2,3), scale = 0)
biplot(squamatesPCA, choices = c(1,4), scale = 0)
biplot(squamatesPCA, choices = c(2,4), scale = 0)
biplot(squamatesPCA, choices = c(3,4), scale = 0)
 
### EXTRACT PC SCORES 
squamatesPCA$x
squamates_PC1234 <- cbind(squamates, squamatesPCA$x[,1:4])

########### GENERATE PCA PLOTS
##############################

### To plot phyloPCA, use "squamates_phyloPC1234" in ggplot() commands below. To plot PCA, use "squamates_PC1234".

### PC1vsPC2
    # grouping by higher taxon
ggplot(squamates_PC1234, aes(PC1, PC2, col = HigherTaxon, fill = HigherTaxon)) + stat_ellipse(geom = "polygon", alpha = 0.25) + geom_point(aes(shape = HigherTaxon, bg = HigherTaxon), col = "black") + scale_shape_manual(values=c(0, 15, 1, 2, 16, 8, 17))
ggplot(squamates_PC1234, aes(PC1, PC2, col = HigherTaxon, fill = HigherTaxon)) + geom_convexhull(alpha = 0.25) + geom_point(aes(shape = HigherTaxon, bg = HigherTaxon), col = "black") + scale_shape_manual(values=c(0, 15, 1, 2, 16, 8, 17)) + theme(aspect.ratio=1)
    # grouping by jaw morphotype
ggplot(squamates_PC1234, aes(PC1, PC2, col = JawMech, fill = JawMech)) + stat_ellipse(geom = "polygon", col = "black", alpha = 0.25) + geom_point(aes(shape = HigherTaxon, bg = HigherTaxon), col = "black") + scale_shape_manual(values=c(0, 15, 1, 2, 16, 8, 17))
ggplot(squamates_PC1234, aes(PC1, PC2, col = JawMech, fill = JawMech)) + geom_convexhull(alpha = 0.25) + geom_point(aes(shape = HigherTaxon), col = "black") + scale_shape_manual(values=c(0, 15, 1, 2, 16, 8, 17)) + theme(aspect.ratio=1)
    # grouping by habitat
ggplot(squamates_PC1234, aes(PC1, PC2, col = Habitat, fill = Habitat)) + stat_ellipse(geom = "polygon", col = "black", alpha = 0.25) + geom_point(aes(shape = HigherTaxon, bg = HigherTaxon), col = "black") + scale_shape_manual(values=c(0, 15, 1, 2, 16, 8, 17))
ggplot(squamates_PC1234, aes(PC1, PC2, col = Habitat, fill = Habitat)) + geom_convexhull(alpha = 0.25) + geom_point(aes(shape = HigherTaxon), col = "black") + scale_shape_manual(values=c(0, 15, 1, 2, 16, 8, 17)) + theme(aspect.ratio=1)
    # grouping by size
ggplot(squamates_PC1234, aes(PC1, PC2, col = Size, fill = Size)) + stat_ellipse(geom = "polygon", col = "black", alpha = 0.25) + geom_point(aes(shape = HigherTaxon, bg = HigherTaxon), col = "black") + scale_shape_manual(values=c(0, 15, 1, 2, 16, 8, 17))
ggplot(squamates_PC1234, aes(PC1, PC2, col = Size, fill = Size)) + geom_convexhull(alpha = 0.25) + geom_point(aes(shape = HigherTaxon), col = "black") + scale_shape_manual(values=c(0, 15, 1, 2, 16, 8, 17)) + theme(aspect.ratio=1)
    # grouping by habitat AND size
ggplot(squamates_PC1234, aes(PC1, PC2, col = HabitatSize, fill = HabitatSize)) + stat_ellipse(geom = "polygon", col = "black", alpha = 0.25) + geom_point(aes(shape = HigherTaxon, bg = HigherTaxon), col = "black") + scale_shape_manual(values=c(0, 15, 1, 2, 16, 8, 17))
ggplot(squamates_PC1234, aes(PC1, PC2, col = HabitatSize, fill = HabitatSize)) + geom_convexhull(alpha = 0.25) + geom_point(aes(shape = HigherTaxon), col = "black") + scale_shape_manual(values=c(0, 15, 1, 2, 16, 8, 17)) + theme(aspect.ratio=1)

### PC1vsPC3
    # grouping by higher taxon
ggplot(squamates_PC1234, aes(PC1, PC3, col = HigherTaxon, fill = HigherTaxon)) + stat_ellipse(geom = "polygon", col = "black", alpha = 0.25) + geom_point(aes(shape = HigherTaxon, bg = HigherTaxon), col = "black") + scale_shape_manual(values=c(0, 15, 1, 2, 16, 8, 17))
ggplot(squamates_PC1234, aes(PC1, PC3, col = HigherTaxon, fill = HigherTaxon)) + geom_convexhull(alpha = 0.25) + geom_point(aes(shape = HigherTaxon), col = "black") + scale_shape_manual(values=c(0, 15, 1, 2, 16, 8, 17)) + theme(aspect.ratio=1)
    # grouping by jaw morphotype
ggplot(squamates_PC1234, aes(PC1, PC3, col = JawMech, fill = JawMech)) + stat_ellipse(geom = "polygon", col = "black", alpha = 0.25) + geom_point(aes(shape = HigherTaxon, bg = HigherTaxon), col = "black") + scale_shape_manual(values=c(0, 15, 1, 2, 16, 8, 17))
ggplot(squamates_PC1234, aes(PC1, PC3, col = JawMech, fill = JawMech)) + geom_convexhull(alpha = 0.25) + geom_point(aes(shape = HigherTaxon), col = "black") + scale_shape_manual(values=c(0, 15, 1, 2, 16, 8, 17)) + theme(aspect.ratio=1)
    # grouping by habitat
ggplot(squamates_PC1234, aes(PC1, PC3, col = Habitat, fill = Habitat)) + stat_ellipse(geom = "polygon", col = "black", alpha = 0.25) + geom_point(aes(shape = HigherTaxon, bg = HigherTaxon), col = "black") + scale_shape_manual(values=c(0, 15, 1, 2, 16, 8, 17))
ggplot(squamates_PC1234, aes(PC1, PC3, col = Habitat, fill = Habitat)) + geom_convexhull(alpha = 0.25) + geom_point(aes(shape = HigherTaxon), col = "black") + scale_shape_manual(values=c(0, 15, 1, 2, 16, 8, 17)) + theme(aspect.ratio=1)
    # grouping by size
ggplot(squamates_PC1234, aes(PC1, PC3, col = Size, fill = Size)) + stat_ellipse(geom = "polygon", col = "black", alpha = 0.25) + geom_point(aes(shape = HigherTaxon, bg = HigherTaxon), col = "black") + scale_shape_manual(values=c(0, 15, 1, 2, 16, 8, 17))
ggplot(squamates_PC1234, aes(PC1, PC3, col = Size, fill = Size)) + geom_convexhull(alpha = 0.25) + geom_point(aes(shape = HigherTaxon), col = "black") + scale_shape_manual(values=c(0, 15, 1, 2, 16, 8, 17)) + theme(aspect.ratio=1)
    # grouping by habitat AND size
ggplot(squamates_PC1234, aes(PC1, PC3, col = HabitatSize, fill = HabitatSize)) + stat_ellipse(geom = "polygon", col = "black", alpha = 0.25) + geom_point(aes(shape = HigherTaxon, bg = HigherTaxon), col = "black") + scale_shape_manual(values=c(0, 15, 1, 2, 16, 8, 17))
ggplot(squamates_PC1234, aes(PC1, PC3, col = HabitatSize, fill = HabitatSize)) + geom_convexhull(alpha = 0.25) + geom_point(aes(shape = HigherTaxon), col = "black") + scale_shape_manual(values=c(0, 15, 1, 2, 16, 8, 17)) + theme(aspect.ratio=1)

### PC2vsPC3
    # grouping by higher taxon
ggplot(squamates_PC1234, aes(PC2, PC3, col = HigherTaxon, fill = HigherTaxon)) + stat_ellipse(geom = "polygon", col = "black", alpha = 0.25) + geom_point(aes(shape = HigherTaxon, bg = HigherTaxon), col = "black") + scale_shape_manual(values=c(0, 15, 1, 2, 16, 8, 17))
ggplot(squamates_PC1234, aes(PC2, PC3, col = HigherTaxon, fill = HigherTaxon)) + geom_convexhull(alpha = 0.25) + geom_point(aes(shape = HigherTaxon), col = "black") + scale_shape_manual(values=c(0, 15, 1, 2, 16, 8, 17)) + theme(aspect.ratio=1)
    # grouping by jaw morphotype
ggplot(squamates_PC1234, aes(PC2, PC3, col = JawMech, fill = JawMech)) + stat_ellipse(geom = "polygon", col = "black", alpha = 0.25) + geom_point(aes(shape = HigherTaxon, bg = HigherTaxon), col = "black") + scale_shape_manual(values=c(0, 15, 1, 2, 16, 8, 17))
ggplot(squamates_PC1234, aes(PC2, PC3, col = JawMech, fill = JawMech)) + geom_convexhull(alpha = 0.25) + geom_point(aes(shape = HigherTaxon), col = "black") + scale_shape_manual(values=c(0, 15, 1, 2, 16, 8, 17)) + theme(aspect.ratio=1)
    # grouping by habitat
ggplot(squamates_PC1234, aes(PC2, PC3, col = Habitat, fill = Habitat)) + stat_ellipse(geom = "polygon", col = "black", alpha = 0.25) + geom_point(aes(shape = HigherTaxon, bg = HigherTaxon), col = "black") + scale_shape_manual(values=c(0, 15, 1, 2, 16, 8, 17))
ggplot(squamates_PC1234, aes(PC2, PC3, col = Habitat, fill = Habitat)) + geom_convexhull(alpha = 0.25) + geom_point(aes(shape = HigherTaxon), col = "black") + scale_shape_manual(values=c(0, 15, 1, 2, 16, 8, 17)) + theme(aspect.ratio=1)
    # grouping by size
ggplot(squamates_PC1234, aes(PC2, PC3, col = Size, fill = Size)) + stat_ellipse(geom = "polygon", col = "black", alpha = 0.25) + geom_point(aes(shape = HigherTaxon, bg = HigherTaxon), col = "black") + scale_shape_manual(values=c(0, 15, 1, 2, 16, 8, 17))
ggplot(squamates_PC1234, aes(PC2, PC3, col = Size, fill = Size)) + geom_convexhull(alpha = 0.25) + geom_point(aes(shape = HigherTaxon), col = "black") + scale_shape_manual(values=c(0, 15, 1, 2, 16, 8, 17)) + theme(aspect.ratio=1)
    # grouping by habitat AND size
ggplot(squamates_PC1234, aes(PC2, PC3, col = HabitatSize, fill = HabitatSize)) + stat_ellipse(geom = "polygon", col = "black", alpha = 0.25) + geom_point(aes(shape = HigherTaxon, bg = HigherTaxon), col = "black") + scale_shape_manual(values=c(0, 15, 1, 2, 16, 8, 17))
ggplot(squamates_PC1234, aes(PC2, PC3, col = HabitatSize, fill = HabitatSize)) + geom_convexhull(alpha = 0.25) + geom_point(aes(shape = HigherTaxon), col = "black") + scale_shape_manual(values=c(0, 15, 1, 2, 16, 8, 17)) + theme(aspect.ratio=1)

### PC3vsPC4
# grouping by higher taxon
ggplot(squamates_PC1234, aes(PC3, PC4, col = HigherTaxon, fill = HigherTaxon)) + stat_ellipse(geom = "polygon", alpha = 0.25) + geom_point(aes(shape = HigherTaxon, bg = HigherTaxon), col = "black") + scale_shape_manual(values=c(0, 15, 1, 2, 16, 8, 17))
ggplot(squamates_PC1234, aes(PC3, PC4, col = HigherTaxon, fill = HigherTaxon)) + geom_convexhull(alpha = 0.25) + geom_point(aes(shape = HigherTaxon, bg = HigherTaxon), col = "black") + scale_shape_manual(values=c(0, 15, 1, 2, 16, 8, 17)) + theme(aspect.ratio=1)
# grouping by jaw morphotype
ggplot(squamates_PC1234, aes(PC3, PC4, col = JawMech, fill = JawMech)) + stat_ellipse(geom = "polygon", col = "black", alpha = 0.25) + geom_point(aes(shape = HigherTaxon, bg = HigherTaxon), col = "black") + scale_shape_manual(values=c(0, 15, 1, 2, 16, 8, 17))
ggplot(squamates_PC1234, aes(PC3, PC4, col = JawMech, fill = JawMech)) + geom_convexhull(alpha = 0.25) + geom_point(aes(shape = HigherTaxon), col = "black") + scale_shape_manual(values=c(0, 15, 1, 2, 16, 8, 17)) + theme(aspect.ratio=1)
# grouping by habitat
ggplot(squamates_PC1234, aes(PC3, PC4, col = Habitat, fill = Habitat)) + stat_ellipse(geom = "polygon", col = "black", alpha = 0.25) + geom_point(aes(shape = HigherTaxon, bg = HigherTaxon), col = "black") + scale_shape_manual(values=c(0, 15, 1, 2, 16, 8, 17))
ggplot(squamates_PC1234, aes(PC3, PC4, col = Habitat, fill = Habitat)) + geom_convexhull(alpha = 0.25) + geom_point(aes(shape = HigherTaxon), col = "black") + scale_shape_manual(values=c(0, 15, 1, 2, 16, 8, 17)) + theme(aspect.ratio=1)
# grouping by size
ggplot(squamates_PC1234, aes(PC3, PC4, col = Size, fill = Size)) + stat_ellipse(geom = "polygon", col = "black", alpha = 0.25) + geom_point(aes(shape = HigherTaxon, bg = HigherTaxon), col = "black") + scale_shape_manual(values=c(0, 15, 1, 2, 16, 8, 17))
ggplot(squamates_PC1234, aes(PC3, PC4, col = Size, fill = Size)) + geom_convexhull(alpha = 0.25) + geom_point(aes(shape = HigherTaxon), col = "black") + scale_shape_manual(values=c(0, 15, 1, 2, 16, 8, 17)) + theme(aspect.ratio=1)
# grouping by habitat AND size
ggplot(squamates_PC1234, aes(PC3, PC4, col = HabitatSize, fill = HabitatSize)) + stat_ellipse(geom = "polygon", col = "black", alpha = 0.25) + geom_point(aes(shape = HigherTaxon, bg = HigherTaxon), col = "black") + scale_shape_manual(values=c(0, 15, 1, 2, 16, 8, 17))
ggplot(squamates_PC1234, aes(PC3, PC4, col = HabitatSize, fill = HabitatSize)) + geom_convexhull(alpha = 0.25) + geom_point(aes(shape = HigherTaxon), col = "black") + scale_shape_manual(values=c(0, 15, 1, 2, 16, 8, 17)) + theme(aspect.ratio=1)


########################## PERMANOVA
####################################

    # run these lines (and not the next two) for phyloPCA-related PERMANOVA
squamatesScores <- read_excel("SupplementaryDataFile5_PhyloPCAScoresAndGroupings.xlsx")
squamatesPermanova <- squamatesScores[,2:3]

    # run these lines (and not the previous two) for PCA-related PERMANOVA
squamatesScores <- read_excel("SupplementaryDataFile6_PCAScoresAndGroupings.xlsx")
squamatesPermanova <- squamatesScores[,2:3]

### BASIC PERMANOVA
    # "Higher Taxon" groupings/centroids
permaHigherTaxon <- adonis(squamatesPermanova ~ HigherTaxon, data = squamatesScores, method = 'eu', permutations = 10000)
permaHigherTaxon
    # "Jaw Mechanism" groupings/centroids
permaJawMech <- adonis(squamatesPermanova ~ JawMech, data = squamatesScores, method = 'eu', permutations = 10000)
permaJawMech
    # "Habitat" groupings/centroids
permaHabitat <- adonis(squamatesPermanova ~ Habitat, data = squamatesScores, method = 'eu', permutations = 10000)
permaHabitat
    # "Size" groupings/centroids
permaSize <- adonis(squamatesPermanova ~ Size, data = squamatesScores, method = 'eu', permutations = 10000)
permaSize
    # "Habitat and Size" groupings/centroids
permaHabitatSize <- adonis(squamatesPermanova ~ HabitatSize, data = squamatesScores, method = 'eu', permutations = 10000)
permaHabitatSize

### PAIRWISE PERMANOVA
    # "Higher Taxon" groupings/centroids
pairwiseHigherTaxon <- pairwise.adonis2(squamatesPermanova ~ HigherTaxon, data = squamatesScores, method = 'eu', permutations = 10000)
pairwiseHigherTaxon
    # "Jaw Mechanism" groupings/centroids
pairwiseJawMech <- pairwise.adonis2(squamatesPermanova ~ JawMech, data = squamatesScores, method = 'eu', permutations = 10000)
pairwiseJawMech
    # "Habitat" groupings/centroids
pairwiseHabitat <- pairwise.adonis2(squamatesPermanova ~ Habitat, data = squamatesScores, method = 'eu', permutations = 10000)
pairwiseHabitat
    # "Size" groupings/centroids
pairwiseSize <- pairwise.adonis2(squamatesPermanova ~ Size, data = squamatesScores, method = 'eu', permutations = 10000)
pairwiseSize
    # "Habitat and Size" groupings/centroids
pairwiseHabitatSize <- pairwise.adonis2(squamatesPermanova ~ HabitatSize, data = squamatesScores, method = 'eu', permutations = 10000)
pairwiseHabitatSize
