# Supplementary material for: Convergence, divergence, and macroevolutionary constraint as revealed by anatomical network analysis of the squamate skull, with an emphasis on snakes
Source: Sci Rep. 2022 Aug 25;12:14469. doi: 10.1038/s41598-022-18649-z (PMC9411180; doi:10.1038/s41598-022-18649-z)
Supplement: Supplementary file 5 — Supplementary Information 5. [file 41598_2022_18649_MOESM5_ESM.xlsx]

## Sheet: Table1_NetworkParameters
Taxa	RealTaxon	SubstituteTaxon	N	K	D	C	L	H	P	HigherTaxon	JawMech	Habitat	Size	HabitatSize
AcutoSol	Acutotyphlops_solomonis	Acutotyphlops_kunuaensis	36	72	0.114286	0.519608	4.0127	0.37321	0.737654	typhlo	singleaxle	fossorial	mini	FossorialMini
AcutoSub	Acutotyphlops_subocularis	Acutotyphlops_subocularis	36	74	0.11746	0.527171	3.78413	0.4061	0.782407	typhlo	singleaxle	fossorial	mini	FossorialMini
Afrotyphlops	Afrotyphlops_angolensis	Afrotyphlops_angolensis	40	89	0.114103	0.511633	3.87051	0.384034	0.6825	typhlo	singleaxle	fossorial	mini	FossorialMini
Amerotyphlops	Amerotyphlops_paucisquamus	Amerotyphlops_brongersmianus	40	87	0.111538	0.499373	3.91667	0.351348	0.6825	typhlo	singleaxle	fossorial	mini	FossorialMini
Anilios	Anilios_bicolor	Anilios_bicolor	38	83	0.118065	0.494048	3.60455	0.403297	0.735457	typhlo	singleaxle	fossorial	mini	FossorialMini
Antillotyphlops	Antillotyphlops_monastus	Typhlops_monastus	40	85	0.108974	0.49411	3.91923	0.379587	0.6825	typhlo	singleaxle	fossorial	mini	FossorialMini
GerrhAter	Gerrhopilus_ater	Gerrhopilus_mirus	35	66	0.110924	0.477633	3.8958	0.402049	0.773878	typhlo	singleaxle	fossorial	mini	FossorialMini
GerrhBedd	Gerrhopilus_beddomii	Gerrhopilus_hedraeus	31	58	0.124731	0.504762	3.55484	0.413823	0.842872	typhlo	singleaxle	fossorial	mini	FossorialMini
Indotyphlops	Indotyphlops_braminus	Indotyphlops_braminus	35	66	0.110924	0.455411	3.8958	0.426991	0.773878	typhlo	singleaxle	fossorial	mini	FossorialMini
Ramphotyphlops	Ramphotyphlops_lineatus	Ramphotyphlops_lineatus	33	63	0.119318	0.496774	3.93561	0.378714	0.778696	typhlo	singleaxle	fossorial	mini	FossorialMini
Typhlops	Typhlops_titanops	Typhlops_titanops	40	89	0.114103	0.511633	3.87051	0.384034	0.6825	typhlo	singleaxle	fossorial	mini	FossorialMini
Xenotyphlops	Xenotyphlops_grandidieri	Xenotyphlops_grandidieri	37	80	0.12012	0.517054	3.47297	0.531411	0.800584	typhlo	singleaxle	fossorial	mini	FossorialMini
Xerotyphlops	Xerotyphlops_vermicularis	Xerotyphlops_vermicularis	38	81	0.11522	0.490079	3.80939	0.372621	0.760388	typhlo	singleaxle	fossorial	mini	FossorialMini
Anomalepis	Anomalepis_mexicanus	Anomalepis_mexicanus	37	59	0.0885886	0.470563	3.88067	0.562069	0.810811	anoma	axlebrace	fossorial	mini	FossorialMini
Helminthophis	Helminthophis_praeocularis	Helminthophis_praeocularis	40	65	0.0833333	0.44787	4.04267	0.586088	0.8125	anoma	axlebrace	fossorial	mini	FossorialMini
LioAlbi	Liotyphlops_albirostris	Liotyphlops_albirostris	41	68	0.0829268	0.442735	4.21862	0.549467	0.863772	anoma	axlebrace	fossorial	mini	FossorialMini
LioArgaleus	Liotyphlops_argaleus	Liotyphlops_argaleus	41	68	0.0829268	0.442735	4.21862	0.549467	0.863772	anoma	axlebrace	fossorial	mini	FossorialMini
LioBeui	Liotyphlops_beaui	Liotyphlops_beaui	41	67	0.0817073	0.422721	4.04723	0.596541	0.814991	anoma	axlebrace	fossorial	mini	FossorialMini
Typhlophis	Typhlophis_squamosus	Typhlophis_squamosus	40	62	0.0794872	0.421053	4.27738	0.530809	0.86375	anoma	axlebrace	fossorial	mini	FossorialMini
Epictia	Epictia_albifrons	Epictia_goudotii	40	97	0.124359	0.473452	3.43974	0.441849	0.7725	lepto	mandraking	fossorial	mini	FossorialMini
MyrioMacro	Myriopholis_macrorhyncha	Myriopholis_macrorhyncha	41	95	0.115854	0.477274	3.50854	0.464715	0.824509	lepto	mandraking	fossorial	mini	FossorialMini
MyrioTanae	Myriopholis_tanae	Myriopholis_longicauda	40	85	0.108974	0.458772	3.86667	0.475838	0.825	lepto	mandraking	fossorial	mini	FossorialMini
Rena	Rena_dulcis	Rena_dulcis	39	95	0.128205	0.476943	3.43455	0.4447	0.770546	lepto	mandraking	fossorial	mini	FossorialMini
Tricheilostoma	Tricheilostoma_bicolor	Tricheilostoma_bicolor	36	78	0.12381	0.479034	3.5746	0.490312	0.787037	lepto	mandraking	fossorial	mini	FossorialMini
Trilepida	Trilepida_dimidiata	Trilepida_macrolepis	39	93	0.125506	0.463411	3.45074	0.442084	0.77712	lepto	mandraking	fossorial	mini	FossorialMini
Acrochordus	Acrochordus_granulatus	Acrochordus_granulatus	43	77	0.0852713	0.225655	4.5969	0.521423	0.806923	caeno	macro	nonfossorial	normal	NonfossNormal
Aparallactus	Aparallactus_guentheri	Aparallactus_guentheri	45	83	0.0838384	0.287542	4.26768	0.499929	0.718025	caeno	macro	fossorial	mini	FossorialMini
Atractaspis	Atractaspis_irregularis	Atractaspis_irregularis	41	67	0.0817073	0.185714	4.75122	0.521158	0.753123	caeno	macro	fossorial	normal	OneOrOtherNotBoth
Crotalus	Crotalus_adamanteus	Crotalus_adamanteus	43	67	0.0741971	0.180197	4.8126	0.561116	0.864251	caeno	macro	nonfossorial	normal	NonfossNormal
Homalopsis	Homalopsis_buccata	Homalopsis_buccata	43	88	0.0974529	0.276818	3.82281	0.448648	0.757166	caeno	macro	nonfossorial	normal	NonfossNormal
Lampropeltis	Lampropeltis_getula	Lampropeltis_getula	43	81	0.089701	0.276264	4.10299	0.520774	0.653326	caeno	macro	nonfossorial	normal	NonfossNormal
Naja	Naja_naja	Naja_naja	43	77	0.0852713	0.212329	4.38649	0.552535	0.655489	caeno	macro	nonfossorial	normal	NonfossNormal
Pareas	Pareas_hamptoni	Pareas_hamptoni	43	79	0.0874862	0.341173	4.08527	0.516785	0.707409	caeno	macro	nonfossorial	mini	OneOrOtherNotBoth
Thamnophis	Thamnophis_radix	Thamnophis_radix	43	75	0.0830565	0.227526	4.21816	0.521027	0.687939	caeno	macro	nonfossorial	normal	NonfossNormal
Boa	Boa_constrictor	Boa_constrictor	45	94	0.0949495	0.376022	3.92626	0.445732	0.814815	bopyt	macro	nonfossorial	normal	NonfossNormal
Casarea	Casarea_dussumieri	Casarea_dussumieri	49	107	0.0909864	0.452203	4.07653	0.419853	0.788838	bopyt	macro	nonfossorial	normal	NonfossNormal
Calabaria	Calabaria_reinhardtii	Calabaria_reinhardtii	47	95	0.0878816	0.27697	3.72988	0.513103	0.761431	bopyt	macro	semifossorial	normal	OneOrOtherNotBoth
Eryx	Eryx_colubrinus	Eryx_colubrinus	45	95	0.0959596	0.376022	3.87576	0.4311	0.814815	bopyt	macro	semifossorial	normal	OneOrOtherNotBoth
Loxocemus	Loxocemus_bicolor	Loxocemus_bicolor	47	95	0.0878816	0.27759	3.91119	0.515689	0.761431	bopyt	macro	semifossorial	normal	OneOrOtherNotBoth
Python	Python_molurus	Python_molurus	47	105	0.0971323	0.410175	3.77613	0.439892	0.777727	bopyt	macro	nonfossorial	normal	NonfossNormal
Xenopeltis	Xenopeltis_unicolor	Xenopeltis_unicolor	41	79	0.0963415	0.346748	4.10488	0.40849	0.756692	bopyt	macro	semifossorial	normal	OneOrOtherNotBoth
Anilius	Anilius_scytale	Anilius_scytale	39	91	0.122807	0.427554	3.11336	0.44062	0.781065	anili	snoutshift	semifossorial	normal	OneOrOtherNotBoth
Anomochilus	Anomochilus_leonardi	Anomochilus_leonardi	41	81	0.0987805	0.318095	3.58974	0.506018	0.82094	anili	snoutshift	fossorial	mini	FossorialMini
Cylindrophis	Cylindrophis_ruffus	Cylindrophis_ruffus	45	96	0.0969697	0.366384	3.50909	0.464469	0.771358	anili	snoutshift	semifossorial	normal	OneOrOtherNotBoth
Rhinophis	Rhinophis_sanguineus	Rhinophis_homolepis	35	72	0.121008	0.464249	3.18151	0.463313	0.785306	anili	snoutshift	fossorial	mini	FossorialMini
Uropeltis	Uropeltis_melanogaster	Uropeltis_melanogaster	35	68	0.114286	0.349963	3.21176	0.490567	0.747755	anili	snoutshift	fossorial	mini	FossorialMini
Amphisbaena	Amphisbaena_fuliginosa	Amphisbaena_fuliginosa	37	83	0.124625	0.535264	3.13514	0.42881	0.723156	lizard	minkinesis	fossorial	normal	OneOrOtherNotBoth
Anelytropsis	Anelytropsis_papillosus	Anelytropsis_papillosus	47	107	0.0989824	0.521235	3.36725	0.443549	0.775917	lizard	minkinesis	fossorial	mini	FossorialMini
Bipes	Bipes_biporus	Bipes_biporus	30	67	0.154023	0.596296	2.87586	0.537999	0.62	lizard	minkinesis	fossorial	mini	FossorialMini
Dibamus	Dibamus_novaeguineae	Dibamus_novaeguineae	37	90	0.135135	0.529279	3.25826	0.329182	0.736304	lizard	minkinesis	fossorial	mini	FossorialMini
Dipsosaurus	Dipsosaurus_dorsalis	Dipsosaurus_dorsalis	52	126	0.0950226	0.486065	3.37179	0.379796	0.763314	lizard	minkinesis	semifossorial	normal	OneOrOtherNotBoth
Lanthanotus	Lanthanotus_borneensis	Lanthanotus_borneensis	54	135	0.0943396	0.496561	3.56184	0.362382	0.835391	lizard	minkinesis	nonfossorial	normal	NonfossNormal
Physignathus	Physignathus_cocincinus	Physignathus_cocincinus	54	135	0.0943396	0.47168	3.34871	0.356079	0.820302	lizard	minkinesis	nonfossorial	normal	NonfossNormal
Rhineura	Rhineura_floridana	Rhineura_floridana	36	94	0.149206	0.565849	2.85397	0.469299	0.770062	lizard	minkinesis	fossorial	mini	FossorialMini
Sauromalus	Sauromalus_ater	Sauromalus_ater	50	118	0.0963265	0.45357	3.41878	0.39239	0.7608	lizard	minkinesis	nonfossorial	normal	NonfossNormal
Uranoscodon	Uranoscodon_superciliosus	Uranoscodon_superciliosus	56	134	0.087013	0.449233	3.48247	0.377414	0.81824	lizard	minkinesis	nonfossorial	normal	NonfossNormal
Varanus	Varanus_exanthematicus	Varanus_exanthematicus	57	130	0.0814536	0.466854	3.94674	0.363595	0.758387	lizard	minkinesis	nonfossorial	normal	NonfossNormal
