# Supplementary material for: Convergence, divergence, and macroevolutionary constraint as revealed by anatomical network analysis of the squamate skull, with an emphasis on snakes
Source: Sci Rep. 2022 Aug 25;12:14469. doi: 10.1038/s41598-022-18649-z (PMC9411180; doi:10.1038/s41598-022-18649-z)
Supplement: Supplementary file 6 — Supplementary Information 6. [file 41598_2022_18649_MOESM6_ESM.xlsx]

## Sheet: PhyloPCA_Scores
Taxa	PC1	PC2	PC3	PC4	PC5	PC6	PC7	HigherTaxon	JawMech	Habitat	Size	HabitatSize
Anelytropsis_papillosus	6.83573	-7.12245	-0.286914	6.69164	-6.23746	5.53194	-0.603985	lizard	minkinesis	fossorial	mini	FossorialMini
Dibamus_novaeguineae	-28.6152	5.22877	1.47834	-16.5433	7.02131	-1.84234	0.599455	lizard	minkinesis	fossorial	mini	FossorialMini
Rhineura_floridana	-37.3588	13.6947	-0.890309	14.0326	-0.171544	-9.27832	0.5791	lizard	minkinesis	fossorial	mini	FossorialMini
Bipes_biporus	-49.7326	37.345	-27.5826	7.83695	-14.4957	-4.77234	1.72471	lizard	minkinesis	fossorial	mini	FossorialMini
Amphisbaena_fuliginosa	-22.4842	15.1678	-6.25224	-2.00963	-2.60805	4.32779	-0.266891	lizard	minkinesis	fossorial	normal	OneOrOtherNotBoth
Lanthanotus_borneensis	20.0506	-33.8621	11.9149	2.38711	3.36734	-1.65902	-0.865753	lizard	minkinesis	nonfossorial	normal	NonfossNormal
Varanus_exanthematicus	34.2343	-33.5116	-1.41481	-8.67975	-2.43548	0.494903	2.07011	lizard	minkinesis	nonfossorial	normal	NonfossNormal
Physignathus_cocincinus	17.8852	-34.638	7.88767	3.97282	8.83923	1.88738	-0.587467	lizard	minkinesis	nonfossorial	normal	NonfossNormal
Dipsosaurus_dorsalis	13.9955	-26.947	-2.07424	1.29671	2.98288	3.72813	-0.534091	lizard	minkinesis	semifossorial	normal	OneOrOtherNotBoth
Sauromalus_ater	14.3053	-17.6703	-3.31774	0.235327	5.0484	3.67845	-0.37738	lizard	minkinesis	nonfossorial	normal	NonfossNormal
Uranoscodon_superciliosus	27.437	-33.6517	5.8481	5.21584	6.85158	2.6765	0.900662	lizard	minkinesis	nonfossorial	normal	NonfossNormal
Tricheilostoma_bicolor	-8.81974	29.7191	1.99934	2.95795	-4.27745	-5.10285	-0.835465	lepto	mandraking	fossorial	mini	FossorialMini
Epictia_goudotii	-8.12413	10.609	-0.396263	1.75784	2.53141	-7.09164	-1.22833	lepto	mandraking	fossorial	mini	FossorialMini
Trilepida_macrolepis	-8.90476	14.513	0.512449	0.894503	3.66934	-6.87244	-0.924792	lepto	mandraking	fossorial	mini	FossorialMini
Rena_dulcis	-11.226	13.1336	-0.531691	1.57317	2.42137	-8.50847	-1.03862	lepto	mandraking	fossorial	mini	FossorialMini
Myriopholis_longicauda	8.35598	22.0646	8.9931	0.595068	-5.08482	-4.24699	-1.16571	lepto	mandraking	fossorial	mini	FossorialMini
Myriopholis_macrorhyncha	-0.257479	12.6027	7.90956	7.03326	-0.61466	-4.30593	-1.18639	lepto	mandraking	fossorial	mini	FossorialMini
Gerrhopilus_hedraeus	-19.1194	39.1254	18.9276	-10.0996	-0.614748	4.08295	0.0438938	typhlo	singleaxle	fossorial	mini	FossorialMini
Gerrhopilus_mirus	-3.8525	30.3743	6.7671	-19.3185	-4.09766	3.93293	-0.894585	typhlo	singleaxle	fossorial	mini	FossorialMini
Xenotyphlops_grandidieri	-7.94657	28.5816	2.69471	12.1615	-11.0146	-3.12725	-1.25376	typhlo	singleaxle	fossorial	mini	FossorialMini
Amerotyphlops_brongersmianus	-3.73226	7.41625	-7.83495	-27.4971	-4.24598	-0.123472	-0.860506	typhlo	singleaxle	fossorial	mini	FossorialMini
Typhlops_titanops	-4.88689	8.50846	-9.55406	-21.3967	-7.17861	-2.47954	-1.21225	typhlo	singleaxle	fossorial	mini	FossorialMini
Typhlops_monastus	-1.07353	10.8336	-9.44912	-23.7259	-6.40054	0.617713	-0.996082	typhlo	singleaxle	fossorial	mini	FossorialMini
Afrotyphlops_angolensis	-4.88689	8.50846	-9.55406	-21.3967	-7.17861	-2.47954	-1.21225	typhlo	singleaxle	fossorial	mini	FossorialMini
Xerotyphlops_vermicularis	-5.74923	15.8052	4.68139	-19.3163	-1.12262	-0.130714	-0.484128	typhlo	singleaxle	fossorial	mini	FossorialMini
Indotyphlops_braminus	-1.30257	33.4361	4.63317	-15.5294	-3.37081	2.53212	-1.07724	typhlo	singleaxle	fossorial	mini	FossorialMini
Ramphotyphlops_lineatus	-11.3989	32.4113	10.2114	-24.1425	-3.64959	0.874279	-0.527982	typhlo	singleaxle	fossorial	mini	FossorialMini
Acutotyphlops_subocularis	-9.97139	23.2207	8.59578	-14.4178	-7.30606	0.374056	-0.587227	typhlo	singleaxle	fossorial	mini	FossorialMini
Acutotyphlops_kunuaensis	-7.3214	22.2384	3.32197	-26.3296	-8.32446	0.462243	-0.801781	typhlo	singleaxle	fossorial	mini	FossorialMini
Anilios_bicolor	-9.57079	15.9176	-2.26556	-12.4924	-1.75837	0.188032	-0.637765	typhlo	singleaxle	fossorial	mini	FossorialMini
Typhlophis_squamosus	32.4908	40.5474	14.6207	-0.441015	-14.8463	8.8591	-0.713792	anoma	axlebrace	fossorial	mini	FossorialMini
Liotyphlops_albirostris	30.7207	36.8082	13.5404	4.84265	-17.3223	5.71443	-0.636949	anoma	axlebrace	fossorial	mini	FossorialMini
Anilius_scytale	-10.3535	15.0303	-1.17208	5.9703	11.44	0.314029	-0.391492	anili	snoutshift	semifossorial	normal	OneOrOtherNotBoth
Cylindrophis_ruffus	18.3393	10.0609	-5.89421	4.74767	7.97593	4.1667	-0.143284	anili	snoutshift	semifossorial	normal	OneOrOtherNotBoth
Anomochilus_leonardi	20.2197	29.3514	0.823914	8.84194	10.4722	3.57454	-0.4308	anili	snoutshift	fossorial	mini	FossorialMini
Uropeltis_melanogaster	-3.79755	38.5794	-9.99776	4.09698	12.0407	7.41469	-0.655248	anili	snoutshift	fossorial	mini	FossorialMini
Rhinophis_homolepis	-14.9011	30.0273	1.61609	3.6277	3.18546	5.78942	-0.150821	anili	snoutshift	fossorial	mini	FossorialMini
Xenopeltis_unicolor	21.076	22.724	-1.91475	-18.6807	6.45572	1.85074	-0.329376	bopyt	macro	semifossorial	normal	OneOrOtherNotBoth
Loxocemus_bicolor	38.1803	17.7172	-12.1036	5.68968	8.10804	-0.91363	0.330714	bopyt	macro	semifossorial	normal	OneOrOtherNotBoth
Python_molurus	20.8998	0.641416	-1.698	-0.613528	2.34409	-1.54269	-0.557065	bopyt	macro	nonfossorial	normal	NonfossNormal
Casarea_dussumieri	26.8512	-5.01362	3.57507	-6.99582	-5.23999	-2.4488	0.116244	bopyt	macro	nonfossorial	normal	NonfossNormal
Calabaria_reinhardtii	35.4252	16.5469	-12.724	8.23084	10.4378	2.23927	0.562378	bopyt	macro	semifossorial	normal	OneOrOtherNotBoth
Eryx_colubrinus	23.2338	9.87394	5.53394	-3.71029	6.23211	-0.00794379	0.00883319	bopyt	macro	semifossorial	normal	OneOrOtherNotBoth
Boa_constrictor	25.0123	11.7929	4.98676	-2.53593	4.28167	-0.591165	-0.0442614	bopyt	macro	nonfossorial	normal	NonfossNormal
Acrochordus_granulatus	49.4752	38.6201	-1.56906	-6.33469	5.9358	-6.94013	-0.365305	caeno	macro	nonfossorial	normal	NonfossNormal
Pareas_hamptoni	30.5134	28.0995	-17.248	-4.72804	-4.03792	2.92465	-0.499294	caeno	macro	nonfossorial	mini	OneOrOtherNotBoth
Crotalus_adamanteus	63.3746	50.1351	6.32236	-2.36063	4.91622	-4.32026	0.362633	caeno	macro	nonfossorial	normal	NonfossNormal
Homalopsis_buccata	25.2562	20.7558	-8.4395	-5.58572	15.6356	0.321478	-0.247675	caeno	macro	nonfossorial	normal	NonfossNormal
Atractaspis_irregularis	52.1102	47.7121	-10.838	-14.8078	6.35086	-4.68558	-0.978204	caeno	macro	fossorial	normal	OneOrOtherNotBoth
Aparallactus_guentheri	40.1811	25.4999	-16.0586	-8.17142	1.48724	0.225095	0.299494	caeno	macro	fossorial	mini	FossorialMini
Naja_naja	44.6243	38.5849	-31.3893	-7.71048	3.28162	-3.58185	-0.957147	caeno	macro	nonfossorial	normal	NonfossNormal
Lampropeltis_getula	32.959	29.8343	-29.2619	-7.27137	2.24546	-0.0369325	-0.872265	caeno	macro	nonfossorial	normal	NonfossNormal
Thamnophis_radix	41.5104	35.67	-23.957	-8.16176	6.2115	2.35448	-0.182511	caeno	macro	nonfossorial	normal	NonfossNormal
