# Supplementary material for: Convergence, divergence, and macroevolutionary constraint as revealed by anatomical network analysis of the squamate skull, with an emphasis on snakes
Source: Sci Rep. 2022 Aug 25;12:14469. doi: 10.1038/s41598-022-18649-z (PMC9411180; doi:10.1038/s41598-022-18649-z)
Supplement: Supplementary file 7 — Supplementary Information 7. [file 41598_2022_18649_MOESM7_ESM.xlsx]

## Sheet: PCA_Scores
Taxa	PC1	PC2	PC3	PC4	PC5	PC6	PC7	HigherTaxon	JawMech	Habitat	Size	HabitatSize
AcutoSol	-1.14722	-0.831133	-0.494833	1.5603	0.231154	0.00660143	0.00184092	typhlo	singleaxle	fossorial	mini	FossorialMini
AcutoSub	-1.26454	-0.842006	0.423771	0.974259	0.0839727	-0.0323627	0.0129678	typhlo	singleaxle	fossorial	mini	FossorialMini
Afrotyphlops	-1.30844	0.0491441	-1.43846	0.819668	0.535335	-0.163255	-0.0474487	typhlo	singleaxle	fossorial	mini	FossorialMini
Amerotyphlops	-1.27819	0.166928	-1.55756	1.22962	0.333379	0.052056	-0.0218448	typhlo	singleaxle	fossorial	mini	FossorialMini
Anilios	-1.44917	-0.364196	-0.441522	0.415135	0.00695384	0.0621949	-0.00951246	typhlo	singleaxle	fossorial	mini	FossorialMini
Antillotyphlops	-1.01512	-0.0201404	-1.49715	0.966861	0.494933	0.0598266	-0.0297935	typhlo	singleaxle	fossorial	mini	FossorialMini
GerrhAter	-0.734756	-1.17558	0.130661	1.19399	-0.128599	0.265038	-0.00592512	typhlo	singleaxle	fossorial	mini	FossorialMini
GerrhBedd	-1.5327	-1.88288	1.53229	0.912596	-0.692805	0.302891	0.0624431	typhlo	singleaxle	fossorial	mini	FossorialMini
Indotyphlops	-0.494929	-1.31244	0.128327	0.88956	-0.166531	0.164675	-0.0216988	typhlo	singleaxle	fossorial	mini	FossorialMini
Ramphotyphlops	-1.19589	-1.45764	0.204096	1.58199	-0.315246	0.083953	0.024058	typhlo	singleaxle	fossorial	mini	FossorialMini
Typhlops	-1.30844	0.0491441	-1.43846	0.819668	0.535335	-0.163255	-0.0474487	typhlo	singleaxle	fossorial	mini	FossorialMini
Xenotyphlops	-0.950966	-1.11751	1.07878	-0.843637	0.428016	-0.397566	-0.0456902	typhlo	singleaxle	fossorial	mini	FossorialMini
Xerotyphlops	-1.18528	-0.249382	-0.164826	1.10958	-0.176443	0.0329177	0.00895616	typhlo	singleaxle	fossorial	mini	FossorialMini
Anomalepis	0.99021	-1.71617	1.15602	-0.259476	0.951023	0.467526	-0.0808637	anoma	axlebrace	fossorial	mini	FossorialMini
Helminthophis	1.6578	-1.30728	1.09896	-0.430166	1.13093	0.186345	-0.026686	anoma	axlebrace	fossorial	mini	FossorialMini
LioAlbi	1.87253	-0.867308	1.789	0.249976	0.736301	-0.00479225	0.0245343	anoma	axlebrace	fossorial	mini	FossorialMini
LioArgaleus	1.87253	-0.867308	1.789	0.249976	0.736301	-0.00479225	0.0245343	anoma	axlebrace	fossorial	mini	FossorialMini
LioBeui	1.92279	-1.1755	1.08524	-0.61802	1.03554	0.148553	-0.00491527	anoma	axlebrace	fossorial	mini	FossorialMini
Typhlophis	2.04756	-1.05808	1.68998	0.585996	0.536663	0.257895	0.0226869	anoma	axlebrace	fossorial	mini	FossorialMini
Epictia	-1.42693	0.136161	0.215751	-0.411108	-0.283114	-0.445258	-0.0669417	lepto	mandraking	fossorial	mini	FossorialMini
MyrioMacro	-0.804194	0.221318	1.14426	-0.378729	-0.18292	-0.364525	-0.0554113	lepto	mandraking	fossorial	mini	FossorialMini
MyrioTanae	-0.0104591	-0.290138	1.04982	0.151896	-0.00819699	-0.433423	-0.0389622	lepto	mandraking	fossorial	mini	FossorialMini
Rena	-1.58013	-0.0961118	0.206695	-0.41829	-0.326425	-0.534932	-0.0527472	lepto	mandraking	fossorial	mini	FossorialMini
Tricheilostoma	-1.0307	-1.17629	0.618919	-0.362152	-0.066773	-0.408405	-0.0199438	lepto	mandraking	fossorial	mini	FossorialMini
Trilepida	-1.39978	-0.116042	0.276641	-0.347112	-0.420073	-0.411606	-0.0439874	lepto	mandraking	fossorial	mini	FossorialMini
Acrochordus	3.04222	-0.485829	-0.00218265	0.320533	-0.650263	-0.541684	0.0101059	caeno	macro	nonfossorial	normal	NonfossNormal
Aparallactus	2.07745	0.0101132	-1.29415	-0.108149	0.101139	-0.0151676	0.0474226	caeno	macro	fossorial	mini	FossorialMini
Atractaspis	3.35749	-1.1261	-1.0284	0.511333	-0.598115	-0.325888	-0.029293	caeno	macro	fossorial	normal	OneOrOtherNotBoth
Crotalus	4.26589	-0.874753	0.899219	0.420674	-0.775199	-0.456064	0.0725586	caeno	macro	nonfossorial	normal	NonfossNormal
Homalopsis	0.93999	0.245754	-0.659871	-0.231341	-0.949446	0.202008	-0.00704484	caeno	macro	nonfossorial	normal	NonfossNormal
Lampropeltis	1.63406	-0.511555	-2.30093	-0.690809	0.22922	0.0449952	-0.0427516	caeno	macro	nonfossorial	normal	NonfossNormal
Naja	2.6081	-0.845347	-2.44427	-0.676873	0.0976242	-0.217454	-0.0468892	caeno	macro	nonfossorial	normal	NonfossNormal
Pareas	1.49683	-0.420863	-1.20561	-0.377254	0.470745	0.122674	-0.0027338	caeno	macro	nonfossorial	mini	OneOrOtherNotBoth
Thamnophis	2.33433	-0.62489	-1.86798	-0.455783	-0.145405	0.225073	0.00871264	caeno	macro	nonfossorial	normal	NonfossNormal
Boa	0.832036	0.800091	0.522388	0.194449	-0.357642	-0.0776037	0.0232523	bopyt	macro	nonfossorial	normal	NonfossNormal
Casarea	0.623421	1.78302	0.135386	0.564609	0.447575	-0.329942	0.0381531	bopyt	macro	nonfossorial	normal	NonfossNormal
Calabaria	1.57129	0.705341	-0.432082	-1.14176	-0.390086	0.202732	0.0438378	bopyt	macro	semifossorial	normal	OneOrOtherNotBoth
Eryx	0.660561	0.910546	0.500206	0.255849	-0.476987	-0.00218247	0.0246949	bopyt	macro	semifossorial	normal	OneOrOtherNotBoth
Loxocemus	1.79609	0.648078	-0.483726	-0.90573	-0.296593	-0.0542312	0.0322552	bopyt	macro	semifossorial	normal	OneOrOtherNotBoth
Python	0.304808	1.37218	-0.0131227	-0.15144	-0.000358906	-0.141648	-0.022046	bopyt	macro	nonfossorial	normal	NonfossNormal
Xenopeltis	0.725181	-0.0923218	-0.625624	0.890875	-0.525806	0.212824	0.0111494	bopyt	macro	semifossorial	normal	OneOrOtherNotBoth
Anilius	-1.52869	-0.067345	0.35897	-0.85186	-0.81274	0.196284	-0.0180709	anili	snoutshift	semifossorial	normal	OneOrOtherNotBoth
Anomochilus	0.860344	-0.341895	0.769873	-0.801943	-0.810201	0.298255	-0.0101795	anili	snoutshift	fossorial	mini	FossorialMini
Cylindrophis	0.295201	0.774404	-0.0615484	-0.751098	-0.322271	0.345305	0.000486205	anili	snoutshift	semifossorial	normal	OneOrOtherNotBoth
Rhinophis	-1.49072	-1.22197	0.637859	-0.583703	-0.446956	0.479514	0.0208147	anili	snoutshift	fossorial	mini	FossorialMini
Uropeltis	-0.633177	-1.52409	-0.238291	-1.07698	-0.853816	0.721775	-0.027726	anili	snoutshift	fossorial	mini	FossorialMini
Amphisbaena	-2.33714	-0.571165	-0.321462	-0.470298	0.186315	0.364286	0.00892502	lizard	minkinesis	fossorial	normal	OneOrOtherNotBoth
Anelytropsis	-0.776164	1.5294	0.401879	-0.570949	0.68242	0.25255	-0.0210335	lizard	minkinesis	fossorial	mini	FossorialMini
Bipes	-3.69199	-2.8367	-1.50134	-1.8734	0.968698	-0.305423	0.150172	lizard	minkinesis	fossorial	mini	FossorialMini
Dibamus	-2.99489	0.0517088	-0.427358	0.616577	-0.612039	0.101736	0.0640121	lizard	minkinesis	fossorial	mini	FossorialMini
Dipsosaurus	-0.766649	3.03888	-0.133706	-0.323824	0.31167	0.252062	-0.0359787	lizard	minkinesis	semifossorial	normal	OneOrOtherNotBoth
Lanthanotus	-0.442444	3.72344	0.971372	0.173289	0.0633914	-0.194032	-0.055342	lizard	minkinesis	nonfossorial	normal	NonfossNormal
Physignathus	-0.646167	3.77598	0.702991	-0.157849	-0.174132	0.147511	-0.0457346	lizard	minkinesis	nonfossorial	normal	NonfossNormal
Rhineura	-3.30023	-0.647704	0.687007	-1.33799	-0.201895	-0.578136	0.0549277	lizard	minkinesis	fossorial	mini	FossorialMini
Sauromalus	-0.561413	2.45381	-0.222038	-0.333021	0.0946506	0.285089	-0.022926	lizard	minkinesis	nonfossorial	normal	NonfossNormal
Uranoscodon	0.0246051	3.88342	0.612179	-0.238866	0.0221866	0.147347	0.0594376	lizard	minkinesis	nonfossorial	normal	NonfossNormal
Varanus	0.474195	3.7868	-0.521052	0.520361	0.715607	-0.0888629	0.154631	lizard	minkinesis	nonfossorial	normal	NonfossNormal
